# Supplementary material for: Silibinin Potentiates Antimicrobial Action and Reduces Staphyloxanthin in Staphylococcus aureus
Source: Pharmaceuticals (Basel). 2026 Apr 18;19(4):643. doi: 10.3390/ph19040643 (PMC13119222; doi:10.3390/ph19040643)
Supplement: Supplementary file 1 [file pharmaceuticals-19-00643-s001.zip]

Archive with 1 entries (1 files):
- pharmaceuticals-4213591-supplementary.pdf
